# Supplementary material for: Cyclin-Dependent Kinase Inhibitor 2A/B Homozygous Deletion Prediction and Survival Analysis
Source: Brain Sci. 2023 Mar 25;13(4):548. doi: 10.3390/brainsci13040548 (PMC10136851; doi:10.3390/brainsci13040548)
Supplement: Supplementary file 1 [file brainsci-13-00548-s001.zip]

Archive with 4 entries (4 files):
- Supplementary Fig S1.tif
- Supplementary Fig S2.tif
- Supplementary Fig S3.tif
- Supplementary Table.pdf
